# Supplementary material for: Physicochemical Characteristics of Biochar from Waste Cricket Chitin (Acheta domesticus)
Source: Molecules. 2022 Nov 21;27(22):8071. doi: 10.3390/molecules27228071 (PMC9692431; doi:10.3390/molecules27228071)
Supplement: Supplementary file 1 [file molecules-27-08071-s001.zip]

Archive with 1 entries (1 files):
- molecules-1993892-supplementary.pdf
